# Supplementary material for: What is associated with reported acute respiratory infection in children under 5 and PCV vaccination in children aged 1–36 months in Malawi? A secondary data analysis using the Malawi 2014 MICS survey
Source: PLoS One. 2023 Mar 31;18(3):e0283760. doi: 10.1371/journal.pone.0283760 (PMC10065275; doi:10.1371/journal.pone.0283760)
Supplement: S1 Data — (DO) [file pone.0283760.s002.do]

/* Code to reproduce results from:

What predicts reported acute respiratory infection in children under 5 and PCV 
vaccination in children aged 1-36 months in Malawi? A secondary data analysis 
using the Malawi 2014 MICS survey 

Justine Gosling and Tim Colbourn, 23 Dec 2022
*/


********************************************************************************
*** PART 1: for information only - how the minimal data set, 			     ***
***		minimal_dataset.dta, available as supplementary material for the     ***
*** 	paper) was generated. Skip to PART 2 to run the analyses for the     ***
***		paper from the minimal data set								         ***
********************************************************************************

* 1.1 First download the Malawi MICS 2013-2014 survey datasets after gaining 
* 	permission from the MICS website: https://mics.unicef.org/surveys

* 1.2 Load the child dataset from the Malawi MICS 2013-14 survey 

// replace [filepath] with where you saved the data (the below assumes you saved 
//	the Malawi MICS 2013-2014 datasets to a folder on your computer called 
//	"Malawi MICS 2013-14 Datasets", same goes for other filepaths below)
use "[filepath]/Malawi MICS 2013-14 Datasets/ch.dta"  
	// 19285 observations, 303 variables

	
* 1.3 Create unique id number in child dataset for use when merging with the 
*		household (hh) dataset

sum HH1 HH2 LN // HH1=cluster number,  HH2=household number,  
	// LN=line number (child in household)
gen idnumber = string(HH1) + " " + string(HH2) + " " + string(LN)
gen id = string(HH1) + " " + string(HH2) // use this to merge with hh data below
save ch.dta, replace // this will save to current working directory


* 1.4 Load the household dataset from the Malawi MICS 2013-14 survey 

// replace [filepath] with where you saved the data:
use "[filepath]/Malawi MICS 2013-14 Datasets/hh.dta"
	// 28479 observations, 177 variables
	// this also has the same HH1 HH2 variables:
sum HH1 HH2
	// to merge on household id with child data:
gen id = string(HH1) + " " + string(HH2) 
save hh.dta, replace 

	// Tim: please change file path to the one on your computer for ch.dta:
merge 1:m id using "[filepath]/Malawi MICS 2013-14 Datasets/ch.dta"
	// need to merge one-to-many (1:m) as one household to many children
	// the output shows that all 19285 ch are matched
	// we just want to keep these (i.e. drop the hh without children):
keep if _merge==3
count // 19285 records, 407 variables


* 1.5 Only keep the variables used in the analysis (PART 2 below)
keep CAGE HL4 region HH6 CAGE_6 melevel windex5 WHZ2 HH11 HH14 SL9A HC7 HC6 CA8 HH6 HH7 HH1 chweight IM1 IM13A IM13B IM3PCV1Y IM3PCV2Y IM3PCV3Y 

save minimal_dataset.dta // this is the minimal data set, available as 			
						 //   supplementary material linked to the paper


						 
*******************************************************************************
*** PART 2: Analyses reproducing the results in the paper					***
*******************************************************************************

* First drop those without children's age as this is needed for all analyses 
tab CAGE, m 	// Childrens age in months
tab CAGE  		// 18,981 surveys with children age recorded
drop if CAGE==.	// drop records without children's age


***  Table 1: sample characteristics and analytical variables  *****************				
count	// N=18,981
	
* Sex
tab HL4, m 		// 9,490 Male,  9491 Female
tab HL4, nol m 	

* Region
tab region, m  	// 3,320 Northern,  6,451 Central,  9,210 Southern
tab region, nol m  

* Area
tab HH6, m 		// 2,125 Urban,  16,856 Rural
tab HH6, nol m 

* Age
mean CAGE		// mean age is 29.9 months 
	// AGE in groups:
tab CAGE_6, m	// 1,686 0-5 months,   1,791 6-11 months,  3,870 12-23 months
				// 3,795 24-35 months, 4,099 36-47 months, 3,740 48-59 months
tab CAGE_6, nol m

* Mothers education level
tab melevel 	// 2,528 None,  13,330 Primary,  2,921 Secondary,  188 Higher
				// 14 Missing/DK
tab melevel, nol m 
replace melevel = . if melevel == 9  /* recoded Missing/DK to missing data as 	don't want separate numeric 'missing' category as will come up in analysis (missing data excluded when set to .) */
tab melevel, m

* Wealth quintile
tab windex5, m 	// 4,290 Poorest,  4,190 Second,  4,082 Middle,  3,538 Fourth
				// 2,881 Richest
tab windex5, nol m

* Weight for height Z score
tab WHZ2
	/* calculate categories according to 'moderate' (low WHZ) and 
		'severe' (severely low WHZ) wasting categories: */
gen whzcat = WHZ2
recode whzcat (min/-3=2) (-2.9999999/-2=1) (-1.99999/max=0) 
	/* note that there are some records with WHZ2 as 99.97 (n=105), 
		99.98 (n=239) and 99.99 (n=490) - these are wrong as WHZ should only
		go up to ~5 but we assuming they are meant to be (very high) 
		percentiles of WHZ so keep them in rather than setting them to 
		missing. They will be included in the 'normal' category as per above 
		categorisation (see labels below) - this is correct as there is no 
		'too high' category here given it is about identifying malnutrition */
label define whzcat 2 "< -3 Z-scores (severely low)" 1 "-3 to -2 Z-scores (low)" 0 "> -2 Zscores (normal)"
label values whzcat whzcat
tab whzcat, m 	// 18,269(96.2%) Normal, 508(2.7%) Low, 204(1.1%) severely low
bys whzcat: summ WHZ2 // coding correct

* Number of people residing in household: from merged hh dataset
tab HH11
gen npplinhouse = .
replace npplinhouse = 05 if HH11 >=1 & HH11 <=5
replace npplinhouse = 10 if HH11 >=6 & HH11 <=10
replace npplinhouse = 1125 if HH11 >=11 & HH11 <=25
label define npplinhouse 05 "0-5 ppl" 10 "6-10 ppl" 1125 "11-25 ppl"
label values npplinhouse npplinhouse
tab npplinhouse, m	// 10,023 <5,  8,507 6-10,  451 11-25

* Number of children under 5 residing in house: from merged hh dataset
tab HH14, m 
gen ncu5inhouse = .
replace ncu5inhouse = 1 if HH14>=1 & HH14 <=3
replace ncu5inhouse = 2 if HH14>=4 & HH14 <=6
label define ncu5inhouse 1 "1-3 cu5" 2 "4-6 cu5"
label values ncu5inhouse ncu5inhouse
tab ncu5inhouse, m	// 18,840 (99.3%) 1-3,  141 (0.7%) 4-6

* Childs birth order: from merged hh dataset  
tab SL9A, m		// 8,194 1st,  4,846 2nd,  2,654 3rd,  1,570 4th,  689 5th, 
				//   298 6th,    114 7th,     34 8th,  582 missing

* Location of cooking activities: from merged hh dataset
tab HC7, m		
tab HC7, nol m
replace HC7 = . if HC7 == 9
label define HC7 1 "kitchen room" 2 "elsewhere in house" 3 "separate building" 4 "outdoors" 6 "other"
label values HC7 HC7
tab HC7, m 	//  1,553 Separate kitchen room,  883 Elsewhere in house,  
			// 11,128 Separate building,    5,240 Outdoors,  18 Other
			//    159 missing

* Cooking fuel used: from merged hh dataset
tab HC6, m
tab HC6, nol m
replace HC6 = . if HC6 == 99 
label define HC6 1 "electric" 2 "liquid petrol" 5 "kerosene" 6 "coal" 7 "charcoal" 8 "wood" 9 "straw/shrubs" 10 "animal dung" 11 "crops" 95  "no food cooked in house" 96 "other"
label values HC6 HC6 
tab HC6, m	// 153 Electric,  1 Kerosene,  3 Coal,  2,142 Charcoal,  16,611 Wood
			//  46 Straw/shrubs ,  18 Crops,  1 Other

			
			
***  Table 2: RARI association with independent socio-economic variables  *****************	

* RARI (Reported Acute Respiratory Illness) 
* Difficulty breathing in child ill with cough last 2 weeks
tab CA8, m
tab CA8, nol m // yes = 1 no =2
	//cleaning
replace CA8 = . if CA8 == 8 // "DK" set to missing
replace CA8 = . if CA8 == 9 // "Missing" set to missing
tab CA8, m
	//  all logistic regressions should be on 0 and 1 binary outcome variables; 
	//  currently CA8 is coded 1 and 2. recode CA8 so that 0 is No and 1 is Yes
	//  1 is Yes already so no changes needed 
recode CA8 (2=0) if CA8==2 // No
tab CA8, m  // 3,426 No RARI,  4,382 Yes RARI,  11,173 missing data
tab CA8 
	
**************** Analysis starts here (above is descriptive) *******************

* WEIGHTING -- see page 446 of Malawi MICS 2014 report, downloadable from:
		//		https://mics.unicef.org/surveys
* UNICEF confirmed via email that childrens suvrey weights should still be used 
		//		in merged data set:
egen stratum= group(HH6 HH7),label
svyset HH1 [pw=chweight], strata(stratum)

* Chi-squared univarible analysis: RARI (CA8) and risk factors 
	// (Table 2 columns 1-5):
	// 		please note that by convention exposure is first (the rows), then 
	//		outcome (the columns) in the table command (so we use row 			
	//		percentages):
tab HL4 CA8, row chi // sex p=0.589
tab region CA8, row chi // region p=0.000
tab HH6 CA8, row chi // urban/rural p=0.000 
tab CAGE_6 CA8, row chi // age groups p=0.074
tab melevel CA8, row chi // mother's edication level p=0.006 
tab windex5 CA8, row chi // wealth p=0.000 very significant 
tab whzcat CA8, row chi  // weight for height Z score p=0.594
tab npplinhouse CA8, row chi // number of people in house p=0.836
tab ncu5inhouse CA8, row chi // number of children in house p=0.611
tab SL9A CA8, row chi // birth order p=0.053
tab HC7 CA8, row chi // cooking location p=0.191
tab HC6 CA8, row chi  // fuel type used p=0.000

	* Table S1 - Table 2 columns 1-5 with missing data on RARI as third category
gen CA8m = CA8
tab CA8m, m
recode CA8m (.=9) /* missing data as separate category for description and
	chi-squared tests to test difference between missing and Yes and No 
	categories */
tab CA8m, m
tab HL4 CA8m, row chi // sex p=0.626
tab region CA8m, row chi // region p=0.000
tab HH6 CA8m, row chi // urban/rural p=0.000 
tab CAGE_6 CA8m, row chi // age groups p=0.000
tab melevel CA8m, row chi // mother's edication level p=0.000 
tab windex5 CA8m, row chi // wealth p=0.000 very significant 
tab whzcat CA8m, row chi  // weight for height Z score p=0.594
tab npplinhouse CA8m, row chi // number of people in house p=0.159
tab ncu5inhouse CA8m, row chi // number of children in house p=0.611
tab SL9A CA8m, row chi // birth order p=0.053
tab HC7 CA8m, row chi // cooking location p=0.015
tab HC6 CA8m, row chi  // fuel type used p=0.001
	
* Logistic regression models for RARI (CA8) risk
	// univariable models (Table 2 column 6)
logistic CA8 i.HL4 // sex p=0.589
logistic CA8 i.region // region, central: p=0.017, southern p=0.008
logistic CA8 i.HH6 // urban/rural p= 0.000 
logistic CA8 i.CAGE_6 // age groups, none significant 
logistic CA8 i.melevel // mothers education, higher: p=0.016
logistic CA8 i.windex5 // wealth, middle: p=0.038, fourth: p=0.003, richest: 
					   //   p=0.000
logistic CA8 i.whzcat // weight for height Z score, not significant
logistic CA8 i.npplinhouse  // number of people in house, not significant
logistic CA8 i.ncu5inhouse  // number of children in house, not significant
logistic CA8 SL9A // childs birth order, as linear variable, not significant
logistic CA8 i.HC7	// cooking location , not significant
logistic CA8 i.HC6 // fuel type used, wood: p=0.019, straw/shrubs: p=0.002
	// multivariable model (Table 2 column 7)
logistic CA8 i.region i.HH6 i.melevel i.windex5 i.HC6 

	
			

*** Table S3  Vaccination report card and recall responses
*****************

* Vaccination section on questionnaire page 630 of Malawi MICS 2014 report

* Has a vaccination card (Table 3 rows 1-4)
tab IM1, m
tab IM1, nol m
replace IM1 = . if IM1 == 9
tab CAGE IM1, m /* look across age in months - not reported for children aged 
	37-59 months */
tab CAGE IM1 if CAGE <37, m row /* Only 2% (n=236) of the 11,462 children aged 
	1-36 months did not have data on whether or not they had a vaccination card 
	*/
replace IM1 = . if CAGE >36 & CAGE <=59  /* only want children 36 months old and 
	younger	in this analysis because PCV introduced in Nov 2011 with up to 12 
	month old children (born Nov 2010) given vaccine, and MICS survey done Dec 
	2013 to April 2014 (Nov 2010 children aged 37-42 months old) 
	(0 excluded) */
replace IM1 = . if CAGE<1 // only want children 1 month and over in this 
						  // analysis as PCV vaccine eligibility is 6 weeks
						  //  (174 excluded)
// 174 excluded as not aged 1-36 months
tab IM1	// 11,052 have a vaccination card
	// 8,686 1=Yes-seen,   1,195 2=Yes-not seen,   1,171 3=No
				
* Child ever given PCV vaccination (Table 3 rows 5-6)
tab IM13A 
tab IM13A, nol m 
replace IM13A = . if IM13A == 9 // replace "Missing" as missing
replace IM13A = . if IM13A == 8 // replace "DK" as missing 
replace IM13A = . if CAGE >36 & CAGE <=59  // only want children under 37 months 
										  //  in this analysis (0 excluded)
replace IM13A = . if CAGE<1 // only want children 1 month and over in this 
						  // analysis as PCV vaccine eligibility is 6 weeks
						  //  (11 excluded)
tab CAGE IM13A // look across age in months
tab IM13A // 2,049 Yes,  109 No

* If yes how many given (Table 3 rows 7-10)
tab IM13B 
tab IM13B, nol m 
replace IM13B = . if IM13B == 4  // 9 excluded
replace IM13B = . if IM13B == 6  // 1 excluded
replace IM13B = . if IM13B == 9  // 3 excluded 
	// (total 13 with misisng data, Table 3 row 10)
tab IM13B
replace IM13B = . if CAGE >36 & CAGE <=59  // only want children under 37 months 
										  //  in this analysis (0 excluded)
replace IM13B = . if CAGE<1 // only want children 1 month and over in this 
						  // analysis as PCV vaccine eligibility is 6 weeks
						  //  (1 excluded)
tab CAGE IM13B // look across age in months
tab IM13B // 200 1 dose,  349 2 doses,  1,487 3 doses


*** Table S2  PCV vaccine doses recieved
*****************
	
* PCV1
	// Year PCV1 given from record card - 2011-2014
tab IM3PCV1Y,nol m
		// Cleaning
replace IM3PCV1Y = . if IM3PCV1Y == 9999
replace IM3PCV1Y = . if IM3PCV1Y == 6666
replace IM3PCV1Y = . if IM3PCV1Y == 4444
tab CAGE IM3PCV1Y
replace IM3PCV1Y = . if CAGE >36 & CAGE <=59 | CAGE<1 // 1-36 months only
tab IM3PCV1Y // 688 did not receive PCV1
tab IM3PCV1Y if IM3PCV1Y!=0 // 7,761 received PCV1

* PCV2
	// Year PCV2 given and how reported - 2011-2014
tab IM3PCV2Y, nol m 
		// Cleaning
replace IM3PCV2Y  = . if IM3PCV2Y == 9999
replace IM3PCV2Y  = . if IM3PCV2Y == 6666
replace IM3PCV2Y  = . if IM3PCV2Y == 4444
tab CAGE IM3PCV2Y
replace IM3PCV2Y = . if CAGE >36 & CAGE <=59 | CAGE<1 // 1-36 months only
tab IM3PCV2Y // 1,166 did not received PCV2
tab IM3PCV2Y if IM3PCV2Y!=0 // 7,260 received PCV2

* PCV3
	// Year PCV3 given and how reported - 2011-2014
tab IM3PCV3Y, nol m 
		// Cleaning
replace IM3PCV3Y  = . if IM3PCV3Y ==  9999
replace IM3PCV3Y  = . if IM3PCV3Y == 6666
replace IM3PCV3Y  = . if IM3PCV3Y == 4444
tab CAGE IM3PCV3Y
replace IM3PCV3Y = . if CAGE >36 & CAGE <=59 | CAGE<1 // 1-36 months only
tab IM3PCV3Y // 1,833 did not receive PCV3
tab IM3PCV3Y if IM3PCV3Y!=0 // 6,529 received PCV3


*** Figure S3 PCVtotals variable
*****************
	// verbally reported responses & vaccination card responses combined to 
	//  produce PCVtotals variable for each of the three doses to enable 
	//  analysis 

* PCV1 on record card combined with oral recall to know all that received PCV1
gen PCV1totals = 0
replace PCV1totals = 1 if IM13B==1 | IM13B==2 | IM13B==3 
	// those with two doses and three doses also had the first dose (PCV1)
replace PCV1totals = 1 if  IM3PCV1Y==2011
replace PCV1totals = 1 if  IM3PCV1Y==2012
replace PCV1totals = 1 if  IM3PCV1Y==2013
replace PCV1totals = 1 if  IM3PCV1Y==2014
tab CAGE PCV1totals
replace PCV1totals = . if CAGE >36 & CAGE <=59 | CAGE<1 // 1-36 months only
tab PCV1totals // 9,797 received PCV1

* PCV2 on record card combined with oral recall to know all that received PCV2
gen PCV2totals = 0
replace PCV2totals = 1 if IM13B==2 | IM13B==3 
	// those with three doses also had the second dose (PCV2)
replace PCV2totals = 1 if  IM3PCV2Y==2011
replace PCV2totals = 1 if  IM3PCV2Y==2012
replace PCV2totals = 1 if  IM3PCV2Y==2013
replace PCV2totals = 1 if  IM3PCV2Y==2014
tab CAGE PCV2totals
replace PCV2totals = . if CAGE >36 & CAGE <=59 | CAGE<1 // 1-36 months only
tab PCV2totals // 9,096 received PCV2

* PCV3 on record card combined with oral recall to know all that received PCV3
gen PCV3totals = 0
replace PCV3totals = 1 if IM13B ==3
replace PCV3totals = 1 if IM3PCV3Y== 2011
replace PCV3totals = 1 if IM3PCV3Y== 2012
replace PCV3totals = 1 if IM3PCV3Y== 2013
replace PCV3totals = 1 if IM3PCV3Y== 2014
tab CAGE PCV3totals
replace PCV3totals = . if CAGE >36 & CAGE <=59 | CAGE<1 // 1-36 months only
tab PCV3totals // 8,016 received PCV3


*** Table 3 PCV coverage estimates
*************
	// calculated from PCVtotal variables above as detailed in Table 5


*** Figure 2  Average age to receive PCV doses
*************
bys IM3PCV1Y: summ CAGE
bys IM3PCV2Y: summ CAGE
bys IM3PCV3Y: summ CAGE


*** Table 4  PCV1/2/3 against social economic factors 

* PCV1 Chi-sqaured tests
tab HL4 PCV1totals, row chi // sex
tab region PCV1totals, row chi // region
tab HH6 PCV1totals, row chi // area
tab CAGE_6 PCV1totals, row chi // age group
tab melevel PCV1totals, row chi // mothers education
tab windex5 PCV1totals, row chi // wealth
tab npplinhouse PCV1totals, row chi // people in house
tab ncu5inhouse PCV1totals, row chi // number of children under 5 

* PCV1 Univariable Logistic regressions
logistic PCV1totals i.HL4 // sex
logistic PCV1totals i.region // region
logistic PCV1totals i.HH6 // area
logistic PCV1totals i.CAGE_6 // age group
logistic PCV1totals i.melevel // mothers education 
logistic PCV1totals i.windex5 // wealth
logistic PCV1totals i.npplinhouse // people in house
logistic PCV1totals i.ncu5inhouse // number of children under 5 

* PCV1 Multivariable Logistic regression (significant variables only)
logistic PCV1totals i.region i.HH6 i.CAGE_6 i.melevel i.windex5


* PCV2 Chi-sqaured tests
tab HL4 PCV2totals, row chi // sex
tab region PCV2totals, row chi // region
tab HH6 PCV2totals, row chi // area
tab CAGE_6 PCV2totals, row chi // age group
tab melevel PCV2totals, row chi // mothers education
tab windex5 PCV2totals, row chi // wealth
tab npplinhouse PCV2totals, row chi // people in house
tab ncu5inhouse PCV2totals, row chi // number of children under 5 

* PCV2 Univariable Logistic regressions
logistic PCV2totals i.HL4 // sex
logistic PCV2totals i.region // region
logistic PCV2totals i.HH6 // area
logistic PCV2totals i.CAGE_6 // age group
logistic PCV2totals i.melevel // mothers education 
logistic PCV2totals i.windex5 // wealth
logistic PCV2totals i.npplinhouse // people in house
logistic PCV2totals i.ncu5inhouse // number of children under 5 

* PCV2 Multivariable Logistic regression (significant variables only)
logistic PCV2totals i.region i.HH6 i.CAGE_6 i.melevel i.windex5 i.ncu5inhouse


* PCV3 Chi-sqaured tests
tab HL4 PCV3totals, row chi // sex
tab region PCV3totals, row chi // region
tab HH6 PCV3totals, row chi // area
tab CAGE_6 PCV3totals, row chi // age group
tab melevel PCV3totals, row chi // mothers education
tab windex5 PCV3totals, row chi // wealth
tab npplinhouse PCV3totals, row chi // people in house
tab ncu5inhouse PCV3totals, row chi // number of children under 5 

* PCV3 Univariable Logistic regressions
logistic PCV3totals i.HL4 // sex
logistic PCV3totals i.region // region
logistic PCV3totals i.HH6 // area
logistic PCV3totals i.CAGE_6 // age group
logistic PCV3totals i.melevel // mothers education 
logistic PCV3totals i.windex5 // wealth
logistic PCV3totals i.npplinhouse // people in house
logistic PCV3totals i.ncu5inhouse // number of children under 5 

* PCV3 Multivariable Logistic regression (significant variables only)
logistic PCV3totals i.region i.HH6 i.CAGE_6 i.melevel i.windex5 i.ncu5inhouse
